# Supplementary material for: Simultaneous Quantification of Opioids in Blood and Urine by Gas Chromatography-Mass Spectrometer with Modified Dispersive Solid-Phase Extraction Technique
Source: Molecules. 2022 Oct 10;27(19):6761. doi: 10.3390/molecules27196761 (PMC9570840; doi:10.3390/molecules27196761)
Supplement: Supplementary file 1 [file molecules-27-06761-s001.zip]

Archive with 1 entries (1 files):
- molecules-1936779-supplementary.pdf
